# Supplementary material for: Trends in eczema prevalence in children and adolescents: A Global Asthma Network Phase I Study
Source: Clin Exp Allergy. 2023 Feb 8;53(3):337–52. doi: 10.1111/cea.14276 (PMC10946567; doi:10.1111/cea.14276)
Supplement: Supplementary file 3 — Table S1 [file CEA-53-337-s003.zip]

Archive with 2 entries (2 files):
- CEA_14276_Supplementary Table S1a.pdf
- CEA_14276_Supplementary Table S1b.pdf
